# Supplementary material for: A synthetic growth switch based on controlled expression of RNA polymerase
Source: Mol Syst Biol. 2015 Nov 23;11(11):840. doi: 10.15252/msb.20156382 (PMC4670729; doi:10.15252/msb.20156382)
Supplement: Supplementary file 3 — Movie EV1 [file MSB-11-840-s003.zip]

Archive with 3 entries (2 files):
- Movie_EV1/
- Movie_EV1/movieEV1.mp4
- Movie_EV1/README.txt
