# Supplementary material for: A synthetic growth switch based on controlled expression of RNA polymerase
Source: Mol Syst Biol. 2015 Nov 23;11(11):840. doi: 10.15252/msb.20156382 (PMC4670729; doi:10.15252/msb.20156382)
Supplement: Supplementary file 3 — Movie EV1 [file MSB-11-840-s003.zip › Movie_EV1/README.txt]

Cells of the R strain were trapped in the microfluidics channels. This allows monitoring of specific cells over a long time period (here, 43 hours). The medium can be changed during the experiment. We started with M9 minimal medium with 0.2% glucose, supplemented with 1000 uM IPTG. The R cells monitored behave like the W strain: they divide normally and have a normal size and shape. After 13.5 h, the medium was switched to an identical medium, but lacking IPTG. One hour after this switch (15.5 h) the cells stop dividing and start to elongate. After 6 h without IPTG in the medium, the cells reach the maximum size that can be accommodated by the channels, and we switched back to a medium containing IPTG. We had to stop growing the cells in the absence of IPTG in order to avoid that the elongated cells are washed out of the channels by the nutrient flow. One hour after adding back IPTG, we observed the recovery of cell division. At the end of the experiment, 90% of cells had undergone cell division. The movie shows 4 of the 50 fields we observed during a time-lapse microfluidics experiments. Figure 4 in the main text shows some snapshots taken from the first field of this movie.
