# Supplementary material for: A synthetic growth switch based on controlled expression of RNA polymerase
Source: Mol Syst Biol. 2015 Nov 23;11(11):840. doi: 10.15252/msb.20156382 (PMC4670729; doi:10.15252/msb.20156382)
Supplement: Supplementary file 5 — Source Data for Expanded View [file MSB-11-840-s004.zip]

Archive with 7 entries (6 files):
- Source_Data_Figures_EV1_EV3/
- Source_Data_Figures_EV1_EV3/dataFileEV1A.xls
- Source_Data_Figures_EV1_EV3/dataFileEV1B.xls
- Source_Data_Figures_EV1_EV3/dataFileEV1C.xls
- Source_Data_Figures_EV1_EV3/dataFileEV1D.xls
- Source_Data_Figures_EV1_EV3/dataFileEV1E.xls
- Source_Data_Figures_EV1_EV3/dataFileEV3.xls
