# Supplementary material for: A synthetic growth switch based on controlled expression of RNA polymerase
Source: Mol Syst Biol. 2015 Nov 23;11(11):840. doi: 10.15252/msb.20156382 (PMC4670729; doi:10.15252/msb.20156382)
Supplement: Supplementary file 5 — Source Data for Expanded View [file MSB-11-840-s004.zip › Source_Data_Figures_EV1_EV3/dataFileEV1A.xls]

## Sheet: Data
W	0	0.0113197	0.000500256
W	10	0.0120033	0.000422233
W	20	0.012478	0.000124337
W	30	0.0123458	0.000356349
W	40	0.0120172	0.000397287
W	50	0.0119117	0.000369353
W	100	0.0124132	0.000388366
W	1000	0.0122078	0.000413717

## Sheet: Description
Columns are strain (R/W), IPTG concentration (uM), growth rate (1/min), SEM of growth rate (1/min)
Hidde de Jong, September 2015
