# Supplementary material for: A synthetic growth switch based on controlled expression of RNA polymerase
Source: Mol Syst Biol. 2015 Nov 23;11(11):840. doi: 10.15252/msb.20156382 (PMC4670729; doi:10.15252/msb.20156382)
Supplement: Supplementary file 5 — Source Data for Expanded View [file MSB-11-840-s004.zip › Source_Data_Figures_EV1_EV3/dataFileEV1B.xls]

## Sheet: Data
R	0	0.000280533	0.000108065
R	10	0.00850704	0.000222338
R	20	0.00975622	0.000208101
R	30	0.00909009	0.000193774
R	40	0.00954083	0.00019067
R	50	0.00939602	0.00016199
R	100	0.0090653	0.000143621
R	1000	0.00880917	0.000163169
W	0	0.00898185	0.000364268

## Sheet: Description
Columns are strain (R/W), IPTG concentration (uM), growth rate (1/min), SEM of growth rate (1/min)
Hidde de Jong, September 2015
