# Supplementary material for: A synthetic growth switch based on controlled expression of RNA polymerase
Source: Mol Syst Biol. 2015 Nov 23;11(11):840. doi: 10.15252/msb.20156382 (PMC4670729; doi:10.15252/msb.20156382)
Supplement: Supplementary file 5 — Source Data for Expanded View [file MSB-11-840-s004.zip › Source_Data_Figures_EV1_EV3/dataFileEV1C.xls]

## Sheet: Data
R	0	-0.000333248	7.59091e-05
R	10	3.33932e-05	5.38318e-05
R	20	-5.89506e-05	0.000110147
R	30	0.00114655	0.000223076
R	40	0.0050976	0.000384331
R	50	0.00487219	0.000193033
R	100	0.0104385	0.000126731
R	1000	0.0105027	0.000270546
W	0	0.0105484	0.000190942

## Sheet: Description
Columns are strain (R/W), IPTG concentration (uM), growth rate (1/min), SEM of growth rate (1/min)
Hidde de Jong, September 2015
