# Supplementary material for: A synthetic growth switch based on controlled expression of RNA polymerase
Source: Mol Syst Biol. 2015 Nov 23;11(11):840. doi: 10.15252/msb.20156382 (PMC4670729; doi:10.15252/msb.20156382)
Supplement: Supplementary file 5 — Source Data for Expanded View [file MSB-11-840-s004.zip › Source_Data_Figures_EV1_EV3/dataFileEV1D.xls]

## Sheet: Data
W	0	965.754	39.3314
W	10	1009.77	49.5959
W	20	1039.78	64.1598
W	30	1078.81	45.8029
W	40	1097.18	30.4452
W	50	1026.82	32.2259
W	100	1026.58	63.5041
W	1000	1026.88	24.4802

## Sheet: Description
Columns are strain (R/W), IPTG concentration (uM), mCherry concentration (RFU/Abs), SEM of mCherry concentration (RFU/Abs)
Hidde de Jong, September 2015
