# Supplementary material for: A synthetic growth switch based on controlled expression of RNA polymerase
Source: Mol Syst Biol. 2015 Nov 23;11(11):840. doi: 10.15252/msb.20156382 (PMC4670729; doi:10.15252/msb.20156382)
Supplement: Supplementary file 5 — Source Data for Expanded View [file MSB-11-840-s004.zip › Source_Data_Figures_EV1_EV3/dataFileEV1E.xls]

## Sheet: Data
R	30	0.0108862	0.000318771
R	40	0.0120817	0.000329261
R	50	0.0116933	0.000212945
R	100	0.0115724	0.000384535
R	1000	0.0109332	0.000213658
W	40	0.0126154	0.000366872

## Sheet: Description
Columns are strain (R/W), IPTG concentration (uM), growth rate (1/min), SEM of growth rate (1/min)
Hidde de Jong, September 2015
