# Supplementary material for: A synthetic growth switch based on controlled expression of RNA polymerase
Source: Mol Syst Biol. 2015 Nov 23;11(11):840. doi: 10.15252/msb.20156382 (PMC4670729; doi:10.15252/msb.20156382)
Supplement: Supplementary file 5 — Source Data for Expanded View [file MSB-11-840-s004.zip › Source_Data_Figures_EV1_EV3/dataFileEV3.xls]

## Sheet: Description
Columns are strain (W/R); ratio, SD of ratio
Delphine Ropers, September 2015

## Sheet: Data
W 1000µM	0.160519	0.0216302
R 0µM	0.143865	0.0642133
R 1000µM	0.144681	0.0233138
