# Supplementary material for: A synthetic growth switch based on controlled expression of RNA polymerase
Source: Mol Syst Biol. 2015 Nov 23;11(11):840. doi: 10.15252/msb.20156382 (PMC4670729; doi:10.15252/msb.20156382)
Supplement: Supplementary file 6 — Source Data for Figure 2 [file MSB-11-840-s005.zip]

Archive with 4 entries (4 files):
- Source_Data_Fig2/dataFile2B.xls
- Source_Data_Fig2/dataFile2C.xls
- Source_Data_Fig2/dataFile2D.xls
- Source_Data_Fig2/dataFile2E.xls
