# Supplementary material for: A synthetic growth switch based on controlled expression of RNA polymerase
Source: Mol Syst Biol. 2015 Nov 23;11(11):840. doi: 10.15252/msb.20156382 (PMC4670729; doi:10.15252/msb.20156382)
Supplement: Supplementary file 6 — Source Data for Figure 2 [file MSB-11-840-s005.zip › Source_Data_Fig2/dataFile2B.xls]

## Sheet: Data
R	0	-0.000409574	0.00014748	0.000380204	0.000123175
R	10	-9.28029e-05	9.53442e-05	0.00087125	-0.000591231
R	20	1.66688e-05	3.08716e-05	0.000795964	2.10088e-05
R	30	0.00942366	0.000307059	0.010064	0.0101667
R	40	0.0106625	0.000405714	0.0123727	0.0123587
R	50	0.0112256	0.000321961	0.0124026	0.0124388
R	100	0.0126518	0.000209476	0.0118918	0.0120234
R	1000	0.0116493	0.000318791	0.0116379	0.0118869
W	1000	0.0122078	0.000413717	0.0127323	0.0125688

## Sheet: Description
Columns are strain (R/W), IPTG concentration (uM), growth rate (1/min), SEM of growth rate (1/min), growth rate in flask, replicate 1 (1/min), and growth rate in flask, replicate 2 (1/min)
Hidde de Jong, September 2015
