# Supplementary material for: A synthetic growth switch based on controlled expression of RNA polymerase
Source: Mol Syst Biol. 2015 Nov 23;11(11):840. doi: 10.15252/msb.20156382 (PMC4670729; doi:10.15252/msb.20156382)
Supplement: Supplementary file 6 — Source Data for Figure 2 [file MSB-11-840-s005.zip › Source_Data_Fig2/dataFile2C.xls]

## Sheet: Data
R	0	-7.91522e-05	6.34753e-05
R	10	-0.000110742	6.55637e-05
R	20	0.000111654	1.931e-05
R	30	0.00659551	0.000119273
R	40	0.0108491	0.00025783
R	50	0.0111036	0.000393284
R	100	0.0119917	0.00037288
R	1000	0.0109907	0.000351113
W	1000	0.0110083	0.000170169

## Sheet: Description
Columns are strain (R/W), IPTG concentration (uM), growth rate (1/min), SEM of growth rate (1/min)
Hidde de Jong, September 2015
