# Supplementary material for: A synthetic growth switch based on controlled expression of RNA polymerase
Source: Mol Syst Biol. 2015 Nov 23;11(11):840. doi: 10.15252/msb.20156382 (PMC4670729; doi:10.15252/msb.20156382)
Supplement: Supplementary file 6 — Source Data for Figure 2 [file MSB-11-840-s005.zip › Source_Data_Fig2/dataFile2D.xls]

## Sheet: Data
R	0	0.000358916	0.000273983
R	10	0.000495161	0.000346384
R	20	0.000626859	0.000243465
R	30	2.48823e-05	0.000318317
R	40	0.0105784	0.00031724
R	50	0.0130374	0.000434192
R	100	0.0177246	0.000418706
R	1000	0.0177838	0.00071809	0.0187423	0.0176234
W	0	0.0162963	0.000504311	0.0184261	0.0180233

## Sheet: Description
Columns are strain (R/W), IPTG concentration (uM), growth rate (1/min), SEM of growth rate (1/min), growth rate in flask, replicate 1 (1/min), and growth rate in flask, replicate 2 (1/min)
Hidde de Jong, September 2015
