# Supplementary material for: A synthetic growth switch based on controlled expression of RNA polymerase
Source: Mol Syst Biol. 2015 Nov 23;11(11):840. doi: 10.15252/msb.20156382 (PMC4670729; doi:10.15252/msb.20156382)
Supplement: Supplementary file 6 — Source Data for Figure 2 [file MSB-11-840-s005.zip › Source_Data_Fig2/dataFile2E.xls]

## Sheet: Data
R	0	7.46673e-06	0.0003621
R	10	3.44038e-05	0.000400329
R	20	0.000112334	0.000513079
R	30	0.00104172	0.000384851
R	40	0.000580739	0.000306151
R	50	0.0135359	0.000406867
R	100	0.0205112	0.000436253
R	1000	0.0272079	0.000971463	0.0254472	0.0252346
W	1000	0.0270628	0.000821382	0.0283242	0.0277378

## Sheet: Description
Columns are strain (R/W), IPTG concentration (uM), growth rate (1/min), SEM of growth rate (1/min), growth rate in flask, replicate 1 (1/min), and growth rate in flask, replicate 2 (1/min)
Hidde de Jong, September 2015
