# Supplementary material for: A synthetic growth switch based on controlled expression of RNA polymerase
Source: Mol Syst Biol. 2015 Nov 23;11(11):840. doi: 10.15252/msb.20156382 (PMC4670729; doi:10.15252/msb.20156382)
Supplement: Supplementary file 7 — Source Data for Figure 3 [file MSB-11-840-s006.zip]

Archive with 3 entries (3 files):
- Source_Data_Fig3/dataFile3AB.xls
- Source_Data_Fig3/dataFile3C.xls
- Source_Data_Fig3/dataFile3D.xls
