# Supplementary material for: A synthetic growth switch based on controlled expression of RNA polymerase
Source: Mol Syst Biol. 2015 Nov 23;11(11):840. doi: 10.15252/msb.20156382 (PMC4670729; doi:10.15252/msb.20156382)
Supplement: Supplementary file 7 — Source Data for Figure 3 [file MSB-11-840-s006.zip › Source_Data_Fig3/dataFile3AB.xls]

## Sheet: Data
R	0	313.116	67.1228	-0.000333248	7.59091e-05
R	10	386.603	24.1358	3.33932e-05	5.38318e-05
R	20	382.519	28.628	-5.89506e-05	0.000110147
R	30	431.846	20.5231	0.00114655	0.000223076
R	40	612.634	25.9776	0.0050976	0.000384331
R	50	490.681	18.8771	0.00487219	0.000193033
R	100	1441.77	26.0712	0.0104385	0.000126731
R	1000	3110.09	82.1602	0.0105027	0.000270546
W	0	965.754	39.3314	0.0105484	0.000190942

## Sheet: Description
Columns are strain (R/W), IPTG concentration (uM), mCherry concentration (RFU/Abs), SEM of mCherry concentration (RFU/Abs), growth rate (1/min), SEM of growth rate (1/min)
Hidde de Jong, September 2015
