# Supplementary material for: A synthetic growth switch based on controlled expression of RNA polymerase
Source: Mol Syst Biol. 2015 Nov 23;11(11):840. doi: 10.15252/msb.20156382 (PMC4670729; doi:10.15252/msb.20156382)
Supplement: Supplementary file 7 — Source Data for Figure 3 [file MSB-11-840-s006.zip › Source_Data_Fig3/dataFile3C.xls]

## Sheet: Data
R	0	247.575	9.46149	-0.000309633	7.75273e-05
R	10	349.26	51.5138	0.000120844	0.000135475
R	20	359.928	32.6798	0.00010469	0.000364997
R	30	295.031	16.5302	0.000109814	0.000105112
R	40	404.888	23.0685	0.00474475	0.00040005
R	50	623.85	47.2311	0.00669691	0.000433477
R	100	1532.69	49.061	0.0137869	0.000345982
R	1000	2848.52	150.433	0.0168707	0.000177846
W	0	1229.66	28.1051	0.0146433	0.000629904

## Sheet: Description
Columns are strain (R/W), IPTG concentration (uM), mCherry concentration (RFU/Abs), SEM of mCherry concentration (RFU/Abs), growth rate (1/min), SEM of growth rate (1/min)
Hidde de Jong, September 2015
