# Supplementary material for: A synthetic growth switch based on controlled expression of RNA polymerase
Source: Mol Syst Biol. 2015 Nov 23;11(11):840. doi: 10.15252/msb.20156382 (PMC4670729; doi:10.15252/msb.20156382)
Supplement: Supplementary file 8 — Source Data for Figure 4 [file MSB-11-840-s007.xls]

## Sheet: Description
Columns are time (/min); growth rate (1/h), SD of growth rate (1/h)
Delphine Ropers, September 2015

## Sheet: Data
200.65	0.722892	0.0962921
210.65	0.72121	0.101168
220.65	0.723546	0.0900379
230.65	0.723445	0.086777
240.65	0.72064	0.0822232
250.65	0.716025	0.0837666
260.65	0.71997	0.0873852
270.65	0.711844	0.0936236
280.65	0.710542	0.099743
290.65	0.718441	0.117168
300.667	0.720959	0.134936
310.65	0.720697	0.125439
320.667	0.719094	0.124781
330.65	0.72485	0.119867
340.667	0.715265	0.129279
350.667	0.710859	0.130579
360.667	0.711415	0.118918
370.667	0.698127	0.117828
380.667	0.700973	0.110743
390.667	0.680456	0.112018
400.667	0.672211	0.111605
410.667	0.673865	0.117036
420.667	0.66766	0.11056
430.667	0.664092	0.116266
440.667	0.672216	0.121177
450.667	0.680751	0.126902
460.667	0.69103	0.133202
470.683	0.69619	0.13324
480.667	0.731644	0.112457
490.667	0.730838	0.114353
500.667	0.730811	0.112583
510.667	0.739744	0.123542
520.667	0.722069	0.140641
530.667	0.722128	0.143863
540.667	0.726351	0.134677
550.667	0.736001	0.134232
560.667	0.73242	0.132428
570.667	0.733917	0.124412
580.683	0.716515	0.132295
590.683	0.718156	0.134132
600.667	0.707951	0.132623
610.667	0.685988	0.124466
620.683	0.687778	0.123747
630.683	0.679557	0.12187
640.683	0.698358	0.10626
650.683	0.696048	0.115516
660.683	0.69986	0.116119
670.683	0.713499	0.101578
680.683	0.710646	0.112793
690.683	0.722182	0.114672
700.683	0.7319	0.118569
710.683	0.742405	0.118633
720.683	0.737329	0.11603
730.7	0.753955	0.111064
740.683	0.749791	0.124749
750.683	0.726503	0.132885
760.683	0.717182	0.119721
770.683	0.719325	0.129814
780.683	0.7229	0.124812
790.683	0.723653	0.124227
800.7	0.736949	0.137683
810.683	0.738172	0.133728
820.683	0.735785	0.12369
830.7	0.721029	0.111512
840.7	0.682027	0.12682
850.683	0.669829	0.109212
860.683	0.633812	0.109039
870.683	0.619761	0.108928
880.7	0.584674	0.122431
890.7	0.575246	0.123105
900.7	0.567939	0.125883
910.7	0.562474	0.121782
920.683	0.553549	0.116622
930.7	0.544574	0.111263
940.7	0.53541	0.102156
950.683	0.523628	0.0977848
960.7	0.50729	0.094616
970.7	0.501141	0.0820553
980.683	0.485524	0.0773014
990.7	0.473742	0.0698472
1000.7	0.457599	0.0655882
1010.7	0.444668	0.0559915
1020.7	0.426284	0.0496904
1030.7	0.413434	0.0417946
1040.7	0.396919	0.0382938
1050.7	0.378843	0.0374578
1060.7	0.361294	0.035386
1070.7	0.345385	0.0323111
1080.72	0.329834	0.0306388
1090.7	0.313164	0.0289898
1100.7	0.299178	0.0269447
1110.7	0.281077	0.0239972
1120.72	0.260823	0.0240703
1130.72	0.244148	0.0221255
1140.72	0.229025	0.0289389
1150.72	0.210981	0.031292
1160.72	0.193422	0.0344721
1170.72	0.175317	0.0341384
1180.72	0.157861	0.0367339
1190.72	0.141065	0.0389004
1200.72	0.126737	0.0436973
1210.72	0.114538	0.050495
1220.72	0.11653	0.0698024
1230.7	0.127086	0.124541
1240.72	0.150468	0.172713
1250.73	0.190841	0.20327
1260.7	0.23058	0.239245
1270.7	0.313209	0.27033
1280.72	0.387072	0.272507
1290.72	0.552987	0.211294
1300.72	0.550162	0.204496
1310.72	0.606825	0.203476
1320.72	0.66554	0.165485
1330.72	0.67928	0.100651
1340.72	0.682554	0.107021
1350.72	0.730833	0.154087
1360.72	0.720787	0.152166
1370.72	0.738918	0.147614
1380.72	0.737842	0.139174
1390.72	0.740942	0.131753
1400.72	0.740462	0.121077
1410.72	0.741916	0.111506
1420.72	0.760563	0.106833
1430.73	0.753977	0.124678
1440.73	0.75423	0.122115
1450.73	0.732162	0.117562
1460.72	0.733019	0.117084
1470.73	0.755899	0.134888
1480.73	0.736702	0.129293
1490.73	0.747298	0.120076
