# Supplementary material for: A synthetic growth switch based on controlled expression of RNA polymerase
Source: Mol Syst Biol. 2015 Nov 23;11(11):840. doi: 10.15252/msb.20156382 (PMC4670729; doi:10.15252/msb.20156382)
Supplement: Supplementary file 9 — Source Data for Figure 5 [file MSB-11-840-s008.zip]

Archive with 4 entries (4 files):
- Source_Data_Fig5/dataFile5A.xls
- Source_Data_Fig5/dataFile5B.xls
- Source_Data_Fig5/dataFile5C.xls
- Source_Data_Fig5/dataFile5D.xls
