# Supplementary material for: A synthetic growth switch based on controlled expression of RNA polymerase
Source: Mol Syst Biol. 2015 Nov 23;11(11):840. doi: 10.15252/msb.20156382 (PMC4670729; doi:10.15252/msb.20156382)
Supplement: Supplementary file 9 — Source Data for Figure 5 [file MSB-11-840-s008.zip › Source_Data_Fig5/dataFile5A.xls]

## Sheet: Data glc
0	1.97298	0	1.63816	0	1.88426	0	1.75928	0	1.63816	0	1.75928
120	1.94094	120	1.70425	120	1.88744	120	1.64152	120	1.70425	120	1.64152
270	1.69393	270	1.45154	270	1.64463	270	1.42602	270	1.45154	270	1.42602
300	1.59344	300	1.29293	330	1.55621	330	1.14508	300	1.29293	330	1.14508
330	1.43737	360	1.02547	360	1.37404	360	0.980757	360	1.02547	360	0.980757
360	1.13475	390	0.86392	390	1.27861	390	0.747108	390	0.86392	390	0.747108
390	1.01084	420	0.583255	420	1.06628	420	0.551671	420	0.583255	420	0.551671
420	0.802339	450	0.30829	450	0.819232	450	0.228859	450	0.30829	450	0.228859
450	0.545335	480	0.00037441	480	0.486471	480	0.0104275	480	0.00037441	480	0.0104275
480	0.245869	510	0.00627219	510	0.0379871	510	0.00535273	510	0.00627219	510	0.00535273
510	0.0398314	540	0.00754493	540	-0.0235967	540	0.00734923	540	0.00754493	540	0.00734923
540	-0.0249042	570	0.00564538	570	-0.0215786	570	0.013953	570	0.00564538	570	0.013953
570	-0.0232352	600	0.00721416	600	-0.0236967	600	0.00767524	600	0.00721416	600	0.00767524
600	-0.0249156	630	0.008679	630	-0.0228408	630	0.0671917	630	0.008679	630	0.0671917
630	-0.0229951	660	0.00767017	660	-0.0242383	660	0.0074694	660	0.00767017	660	0.0074694
660	-0.02469	690	0.00562326	690	-0.0236812	690	0.00698854	690	0.00562326	690	0.00698854
690	-0.024894	900	0.00420701	1470	-0.0193423	900	0.007102	900	0.00420701	900	0.007102
1470	-0.024427	1440	0.00122535			1440	0.0147016	1440	0.00122535	1440	0.0147016

## Sheet: Data gly
0	0.00592672	0	-0.00779569	0	-0.0155269	0	-0.00981788	0	0.0597519	0	0.053293
120	-0.00491899	120	0.0113481	120	0.0168124	120	-0.00247675	120	0.0729661	120	0.0442079
270	0.0768424	270	0.0782555	270	0.0829009	270	0.0671995	270	0.128252	270	0.167307
300	0.109666	300	0.110635	300	0.0885264	300	0.09941	300	0.21046	300	0.202293
330	0.12709	330	0.150144	330	0.112699	330	0.141857	330	0.210584	360	0.311296
360	0.16395	360	0.174496	360	0.143842	360	0.198077	360	0.263856	390	0.384838
390	0.201679	390	0.245084	390	0.152193	390	0.205086	390	0.380071	420	0.384193
420	0.201654	420	0.348916	420	0.176864	420	0.256777	420	0.419775	450	0.542806
450	0.223919	450	0.426244	450	0.204664	450	0.374585	450	0.529558	480	0.590111
510	0.249847	480	0.542359	480	0.252954	480	0.455314	480	0.556988	510	0.629764
540	0.310617	510	0.562516	510	0.272445	510	0.451926	510	0.689918	540	0.707808
570	0.147678	540	0.563941	540	0.230585	570	0.427816	540	0.51236	570	0.681911
600	0.135869	570	0.532305	570	0.129006	600	0.432407	570	0.631369	600	0.552689
630	0.0367352			600	0.011924			600	0.564415	630	0.627421
660	0.00809282			630	-0.00227933			630	0.540372	660	0.492173
690	0.0160993			660	-0.0020692			660	0.638072	690	0.499539
1470	0.00222825			690	0.0024223			690	0.567266	900	0.259681
				1470	-0.00485335			900	0.305238	1440	0.0703031
								1440	0.0453976

## Sheet: Description
Tabs represent glucose and glycerol data for W-gly strain
Six replicates (two biological, three technical), each pair of columns corresponds to a time-point (min) and to a metabolite concentration (g/L)
NB technical replicates 5 and 6 of glucose measurements are equal to replicates 2 and 4, respectively.
Hidde de Jong, September 2015
