# Supplementary material for: A synthetic growth switch based on controlled expression of RNA polymerase
Source: Mol Syst Biol. 2015 Nov 23;11(11):840. doi: 10.15252/msb.20156382 (PMC4670729; doi:10.15252/msb.20156382)
Supplement: Supplementary file 9 — Source Data for Figure 5 [file MSB-11-840-s008.zip › Source_Data_Fig5/dataFile5B.xls]

## Sheet: Data glc
0	1.88928	0	1.82101	0	1.83765	0	1.89806	0	1.82101	0	1.89806
120	1.88864	120	1.75423	270	1.71931	120	1.69312	120	1.75423	120	1.69312
270	1.7543	270	1.49962	330	1.43806	270	1.49324	270	1.49962	270	1.49324
390	1.58526	300	1.36468	390	1.42566	300	1.43202	300	1.36468	300	1.43202
420	1.5237	330	1.36189	420	1.32714	330	1.28512	330	1.36189	330	1.28512
450	1.44012	360	1.26036	450	1.23868	360	1.23537	360	1.26036	360	1.23537
480	1.41509	390	1.19502	480	1.12677	390	1.25007	390	1.19502	390	1.25007
510	1.33224	420	1.13065	510	1.00111	420	1.14946	420	1.13065	420	1.14946
540	1.45101	450	1.02345	570	0.915985	450	1.06072	450	1.02345	450	1.06072
570	1.27422	480	0.973112	600	0.785241	480	0.961719	480	0.973112	480	0.961719
600	1.2704	510	0.873463	630	0.659294	510	0.868462	510	0.873463	510	0.868462
630	1.22841	540	0.837741	660	0.517753	540	0.911738	540	0.837741	540	0.911738
660	1.15341	570	0.778035	690	0.412365	570	0.867183	570	0.778035	570	0.867183
690	1.10044	600	0.674615	1470	-0.0245912	600	0.779017	600	0.674615	600	0.779017
1470	0.3114	630	0.629384			630	0.700038	630	0.629384	630	0.700038
		660	0.535773			660	0.562929	660	0.535773	660	0.562929
		690	0.470344			690	0.549406	690	0.470344	690	0.549406
		900	0.0667881			900	0.0894184	900	0.0667881	900	0.0894184
		1440	0.0282102			1440	0.0277248	1440	0.0282102	1440	0.0277248

## Sheet: Data gly
0	-0.00156815	0	-0.0122361	120	-0.000428383	0	-0.0105154	0	-0.0119893	0	-0.0141371
120	0.0123482	120	-0.000967073	270	0.0824362	120	0.00353391	120	0.00441761	120	0.00155604
270	0.106882	270	0.0526908	330	0.0984663	270	0.0527348	270	0.0685273	270	0.072238
300	0.103816	300	0.0720119	360	0.148793	300	0.0749397	300	0.0932942	300	0.0789105
330	0.0913451	330	0.0877592	420	0.186062	330	0.0995795	330	0.10373	330	0.120237
390	0.181069	390	0.0949778	450	0.249553	360	0.0607398	360	0.140817	360	0.115833
420	0.194481	420	0.123987	480	0.276562	390	0.075718	390	0.186713	390	0.161487
450	0.219582	450	0.103189	510	0.306642	420	0.105892	420	0.214551	420	0.18182
480	0.233895	480	0.14729	540	0.386482	450	0.147546	450	0.234615	450	0.221025
510	0.246665	510	0.174994	570	0.440544	480	0.187513	480	0.254822	480	0.26423
600	0.312865	540	0.280338	600	0.447799	510	0.165422	510	0.301569	510	0.28993
630	0.351191	570	0.261264	630	0.490238	540	0.22109	570	0.341206	540	0.355442
660	0.389577	600	0.324824	660	0.52181	570	0.295996	600	0.438767	570	0.393946
690	0.379396	630	0.347776	690	0.570366	600	0.321027	630	0.449432	600	0.419356
1470	0.897797	660	0.372749	1470	-0.0071994	630	0.352687	660	0.478207	630	0.447323
		690	0.423268			660	0.408472	690	0.55134	660	0.498489
		900	0.600834			690	0.39628	900	0.771356	690	0.533667
						900	0.638548	1440	0.902401	900	0.802805
						1440	0.778257			1440	1.05363

## Sheet: Description
Tabs represent glucose and glycerol data for R-gly strain with 0 uM IPTG
Six replicates (two biological, three technical), each pair of columns corresponds to a time-point (min) and to a metabolite concentration (g/L)
NB technical replicates 5 and 6 of glucose measurements are equal to replicates 2 and 4, respectively.
Hidde de Jong, September 2015
