# Supplementary material for: A synthetic growth switch based on controlled expression of RNA polymerase
Source: Mol Syst Biol. 2015 Nov 23;11(11):840. doi: 10.15252/msb.20156382 (PMC4670729; doi:10.15252/msb.20156382)
Supplement: Supplementary file 9 — Source Data for Figure 5 [file MSB-11-840-s008.zip › Source_Data_Fig5/dataFile5C.xls]

## Sheet: Data
251.005	0.286274	0.0287651
253.266	0.285742	0.0288
255.528	0.285225	0.0288349
257.789	0.284723	0.0288698
260.05	0.284233	0.0289046
262.312	0.283757	0.0289393
264.573	0.283293	0.0289739
266.834	0.28284	0.0290084
269.095	0.282337	0.0290239
271.357	0.280503	0.0289894
273.618	0.277722	0.0288945
275.879	0.275073	0.0288259
278.141	0.272544	0.02878
280.402	0.27013	0.0287539
282.663	0.267821	0.028745
284.925	0.265611	0.028751
287.186	0.263494	0.0287697
289.447	0.261464	0.0287996
291.709	0.25952	0.0288398
293.97	0.257652	0.0288882
296.231	0.255855	0.0289434
298.492	0.254127	0.0290045
300.754	0.252467	0.0290332
303.015	0.250891	0.0290231
305.276	0.249366	0.0290121
307.538	0.247894	0.029007
309.799	0.246472	0.0290073
312.06	0.245098	0.0290126
314.322	0.243769	0.0290223
316.583	0.242483	0.0290361
318.844	0.241237	0.0290535
321.106	0.240031	0.0290743
323.367	0.238862	0.029098
325.628	0.237728	0.0291244
327.889	0.23663	0.0291536
330.151	0.235698	0.0292037
332.412	0.235368	0.0293153
334.673	0.235125	0.0294553
336.935	0.234888	0.0296088
339.196	0.234655	0.0297742
341.457	0.234428	0.0299502
343.719	0.234205	0.0301353
345.98	0.233986	0.0303285
348.241	0.233772	0.0305286
350.503	0.233562	0.0307348
352.764	0.233356	0.0309462
355.025	0.233155	0.0311619
357.286	0.232957	0.0313812
359.548	0.232792	0.0316188
361.809	0.233076	0.0320593
364.07	0.23351	0.0325894
366.332	0.233936	0.0331346
368.593	0.234356	0.0336916
370.854	0.234768	0.0342574
373.116	0.235173	0.0348294
375.377	0.235571	0.0354053
377.638	0.235962	0.0359834
379.899	0.236345	0.0365619
382.161	0.236722	0.0371395
384.422	0.237091	0.0377151
386.683	0.237454	0.0382877
388.945	0.237839	0.0388352
391.206	0.238365	0.039275
393.467	0.239101	0.0395799
395.729	0.239844	0.0399026
397.99	0.24059	0.0402416
400.251	0.24134	0.0405946
402.513	0.242092	0.0409611
404.774	0.242845	0.0413399
407.035	0.243599	0.0417299
409.296	0.244352	0.04213
411.558	0.245104	0.0425394
413.819	0.245855	0.042957
416.08	0.246604	0.0433821
418.342	0.24735	0.0438139
420.603	0.247999	0.0442071
422.864	0.248507	0.0445398
425.126	0.249008	0.0448879
427.387	0.249527	0.0452593
429.648	0.250063	0.0456529
431.91	0.250613	0.0460673
434.171	0.251177	0.0465015
436.432	0.251754	0.0469537
438.693	0.252342	0.0474234
440.955	0.252941	0.0479096
443.216	0.253549	0.0484112
445.477	0.254166	0.0489272
447.739	0.254791	0.0494567
450	0.254788	0.0493714
201.256	0.300654	0.0269125
203.518	0.299676	0.0270379
205.779	0.298736	0.0271635
208.04	0.297833	0.0272889
210.302	0.296964	0.0274138
212.563	0.296128	0.0275381
214.824	0.295322	0.0276616
217.085	0.294545	0.027784
219.347	0.293798	0.0279051
221.608	0.293076	0.0280249
223.869	0.292379	0.0281434
226.131	0.291705	0.0282605
228.392	0.291053	0.028376
230.653	0.290422	0.02849
232.915	0.289811	0.0286024
235.176	0.28922	0.0287133
237.437	0.288647	0.0288225
239.698	0.288091	0.02893
241.96	0.287551	0.0290359
244.221	0.287028	0.0291402
246.482	0.28652	0.0292428
248.744	0.286026	0.0293438
251.005	0.285546	0.0294432
253.266	0.28508	0.0295409
255.528	0.284627	0.029637
257.789	0.284187	0.0297314
260.05	0.283758	0.0298243
262.312	0.28334	0.0299157
264.573	0.282933	0.0300056
266.834	0.282537	0.030094
269.095	0.28208	0.030156
271.357	0.280185	0.0300813
273.618	0.277259	0.0298813
275.879	0.274475	0.0297178
278.141	0.271823	0.0295861
280.402	0.269294	0.0294823
282.663	0.26688	0.0294029
284.925	0.264573	0.0293448
287.186	0.262365	0.0293053
289.447	0.260251	0.0292819
291.709	0.258228	0.0292738
293.97	0.256287	0.0292778
296.231	0.254422	0.0292924
298.492	0.25263	0.0293161
300.754	0.250906	0.0293112
303.015	0.249264	0.0292719
305.276	0.247677	0.0292334
307.538	0.246146	0.0292028
309.799	0.244668	0.0291794
312.06	0.243241	0.0291625
314.322	0.241861	0.0291514
316.583	0.240527	0.0291457
318.844	0.239237	0.0291449
321.106	0.237987	0.0291484
323.367	0.236777	0.029156
325.628	0.235604	0.0291672
327.889	0.234468	0.0291821
330.151	0.233538	0.0292235
332.412	0.23336	0.0293504
334.673	0.233288	0.0295158
336.935	0.233216	0.0297008
339.196	0.233145	0.0299029
341.457	0.233075	0.0301203
343.719	0.233004	0.0303509
345.98	0.232935	0.030593
348.241	0.232866	0.030845
350.503	0.232797	0.0311056
352.764	0.232729	0.0313734
355.025	0.232661	0.0316473
357.286	0.232594	0.0319263
359.548	0.23255	0.0322209
361.809	0.232845	0.0326645
364.07	0.233254	0.0331737
366.332	0.233658	0.0336936
368.593	0.234057	0.0342215
370.854	0.23445	0.0347549
373.116	0.234838	0.0352918
375.377	0.23522	0.0358305
377.638	0.235596	0.0363695
379.899	0.235967	0.0369074
382.161	0.236331	0.0374434
384.422	0.23669	0.0379763
386.683	0.237042	0.0385056
388.945	0.237421	0.0390101
391.206	0.237951	0.0394112
393.467	0.238707	0.0396851
395.729	0.239467	0.0399788
397.99	0.240231	0.0402909
400.251	0.240997	0.0406191
402.513	0.241765	0.0409629
404.774	0.242534	0.0413211
407.035	0.243302	0.0416925
409.296	0.24407	0.042076
411.558	0.244837	0.0424705
413.819	0.245602	0.0428752
416.08	0.246365	0.0432891
418.342	0.247125	0.0437115
420.603	0.247653	0.044076
422.864	0.247827	0.0443529
425.126	0.247968	0.0446503
427.387	0.248132	0.0449804
429.648	0.248319	0.0453412
431.91	0.248526	0.0457309
434.171	0.248752	0.0461474
436.432	0.248998	0.0465887
438.693	0.249261	0.0470533
440.955	0.249539	0.0475397
443.216	0.249833	0.0480463
445.477	0.250141	0.0485716
447.739	0.250461	0.0491143
450	0.251174	0.0487293

## Sheet: Description
Columns are time-point (min), glycerol production yield (dimensionless), and SEM glycerol production yield (dimensionless)
Hidde de Jong, September 2015
