# Supplementary material for: A synthetic growth switch based on controlled expression of RNA polymerase
Source: Mol Syst Biol. 2015 Nov 23;11(11):840. doi: 10.15252/msb.20156382 (PMC4670729; doi:10.15252/msb.20156382)
Supplement: Supplementary file 9 — Source Data for Figure 5 [file MSB-11-840-s008.zip › Source_Data_Fig5/dataFile5D.xls]

## Sheet: Data
251.759	0.273154	0.0454783
254.623	0.273449	0.0448902
257.487	0.273751	0.0443211
260.352	0.274053	0.0437717
263.216	0.274365	0.0432408
266.08	0.274681	0.0427284
268.945	0.275209	0.0422361
271.809	0.276509	0.0420589
274.673	0.278689	0.0420702
277.538	0.280846	0.0420834
280.402	0.282985	0.0420976
283.266	0.28509	0.0421162
286.131	0.287178	0.0421357
288.995	0.289244	0.0421572
291.859	0.291282	0.0421821
294.724	0.293304	0.0422079
297.588	0.295302	0.0422364
300.452	0.297546	0.0421707
303.317	0.299905	0.0420449
306.181	0.302424	0.0418635
309.045	0.304931	0.0416869
311.91	0.307428	0.041515
314.774	0.30991	0.0413493
317.638	0.312381	0.0411885
320.503	0.314841	0.0410333
323.367	0.317288	0.0408844
326.231	0.319728	0.0407401
329.095	0.322164	0.0405996
331.96	0.324875	0.0403937
334.824	0.32775	0.0401647
337.688	0.330606	0.0399389
340.553	0.333452	0.0397199
343.417	0.336288	0.039508
346.281	0.339112	0.0393043
349.146	0.341928	0.0391079
352.01	0.344734	0.0389197
354.874	0.347529	0.03874
357.739	0.350328	0.0385664
360.603	0.353214	0.0384003
363.467	0.356279	0.0382651
366.332	0.359384	0.0381317
369.196	0.362477	0.0380088
372.06	0.365562	0.0378958
374.925	0.368638	0.0377931
377.789	0.371704	0.0377013
380.653	0.374762	0.0376198
383.518	0.377811	0.0375494
386.382	0.380851	0.0374901
389.246	0.383906	0.0374368
392.111	0.387153	0.0373534
394.975	0.39044	0.0372785
397.839	0.393748	0.0372073
400.704	0.397051	0.0371485
403.568	0.400348	0.0371021
406.432	0.403639	0.0370683
409.296	0.406926	0.0370473
412.161	0.410207	0.037039
415.025	0.413482	0.0370436
417.889	0.416749	0.0370432
420.754	0.41992	0.0370115
423.618	0.422844	0.0367627
426.482	0.42576	0.0365223
429.347	0.428676	0.0362935
432.211	0.431593	0.0360762
435.075	0.43451	0.0358712
437.94	0.437428	0.0356784
440.804	0.440346	0.0354981
443.668	0.443265	0.0353309
446.533	0.446184	0.0351766
449.397	0.44905	0.0349452
452.261	0.451622	0.0346264
455.126	0.454039	0.0341564
457.99	0.456461	0.0337029
460.854	0.458889	0.0332663
463.719	0.461324	0.0328465
466.583	0.463764	0.0324454
469.447	0.466212	0.0320627
472.312	0.468665	0.0316994
475.176	0.471124	0.0313569
478.04	0.47359	0.0310346
480.905	0.47588	0.0305829
483.769	0.477924	0.0300294
486.633	0.479948	0.0294615
489.497	0.481979	0.028924
492.362	0.484019	0.0284202
495.226	0.48607	0.0279515
498.09	0.488129	0.0275211
500.955	0.490198	0.0271295
503.819	0.492278	0.0267791
506.683	0.494361	0.0264696
509.548	0.496407	0.0261524
512.412	0.498377	0.0257935
515.276	0.500262	0.0253924
518.141	0.502158	0.0250452
521.005	0.504061	0.0247558
523.869	0.505973	0.0245257
526.734	0.507895	0.0243568
529.598	0.509823	0.0242515
532.462	0.511763	0.0242098
535.327	0.513711	0.0242331
538.191	0.515665	0.0243217
541.055	0.51762	0.0244809
543.92	0.519574	0.0247062
546.784	0.521531	0.0249961
549.648	0.523499	0.0253463
552.513	0.525473	0.0257547
555.377	0.527456	0.0262188
558.241	0.529448	0.026736
561.106	0.531446	0.0273034
563.97	0.533455	0.0279186
566.834	0.535472	0.0285785
569.698	0.537493	0.0292805
572.563	0.538264	0.0295991
575.427	0.538952	0.0299015
578.291	0.539615	0.0302073
581.156	0.540284	0.0305254
584.02	0.540957	0.0308554
586.884	0.541636	0.0311972
589.749	0.54232	0.0315504
592.613	0.543008	0.0319146
595.477	0.543703	0.0322902
598.342	0.544225	0.0326214
601.206	0.544555	0.0328957
604.07	0.544221	0.0329645
606.935	0.54381	0.0330189
609.799	0.543401	0.0330834
612.663	0.542995	0.0331579
615.528	0.54259	0.0332422
618.392	0.542188	0.0333366
621.256	0.541789	0.0334407
624.121	0.541391	0.0335545
626.985	0.540996	0.0336782
629.849	0.540439	0.0337578
632.714	0.539671	0.0337593
635.578	0.538763	0.0337229
638.442	0.537829	0.0336871
641.307	0.536895	0.0336604
644.171	0.535961	0.0336428
647.035	0.535026	0.0336346
649.899	0.534091	0.0336357
652.764	0.533155	0.0336463
655.628	0.532219	0.0336665
658.492	0.531266	0.0336914
661.357	0.53024	0.0336816
664.221	0.529082	0.0336202
667.085	0.52792	0.0335731
669.95	0.526758	0.0335408
672.814	0.525593	0.0335232
675.678	0.524427	0.0335206
678.543	0.523259	0.0335331
681.407	0.522089	0.0335607
684.271	0.520918	0.0336036
687.136	0.519745	0.033662
690	0.518701	0.033699

## Sheet: Description
Columns are time-point (min), glycerol production yield (dimensionless), and SEM glycerol production yield (dimensionless)
Hidde de Jong, September 2015
